# Supplementary material for: Landscape changes and livelihood outcomes in rural tea farming communities: A case study in Fuding City, Fujian Province, Southeast China
Source: PLoS One. 2023 Dec 12;18(12):e0295620. doi: 10.1371/journal.pone.0295620 (PMC10715653; doi:10.1371/journal.pone.0295620)
Supplement: S1 Data — (XLSX) [file pone.0295620.s001.xlsx]

## Sheet: questionaire
Serial number	Household size	Number of persons staying home	Child number	Age of householder	Gender of householder	Education level	Number of labours	Number of farming labour	Number of migrating labours	Monthly expenditure(RMB)	Tea acreage(mu)	Years of tea farming	Orignal tea acrage(mu)	Number of hiring labour	Labour costs(10 thousand)	Income of tea garden(10 thousand)	Acrage of tea seedling(mu)	Income of tea seedling(10 thousand)	Migrating income(10 thousand)	Acreage change of tea plantations in recent decade(no change=0, 1=increase, 2=decrease)	Change type 1	Acreage 1(mu)	Change type 2	Acreage 21(mu)	What are the primary causes of the tea acreage change of your family during past ten years?	Number of bedrooms	Area of houses	House structure	Build cost(10 thousand RMB)	Livelihood improvement
GY001	2	2	0	60	M	2	2	2	0	2000	30	25	30	12	5.5	24			0	1	paddy field-tea seedling					6	120	1	10	1
GY002	2	2	0	52	M	2	2	2	1	1800	3.5	15	3	0	0	3.5	2.5	8	15	1	paddy field-tea seedling				1	6	120	1	5	1
GY003	4	4	2	40	M	3	2	2	0	3000	3	20	3			2.4	2	7.5	0	1	paddy field-tea seedling				1		100	1	3	1
GY004	2	2	0	72	M	1		2	0	800	1	25	1	0	0	1	0	0	0.5	0						5	100	2	0.5	1
GY005	2	2	0	63	M	2	2	2	0	1200	5	32	4	1	0.5	4	0	0	1	0						5	80	2	0.3	1
GY006	5	1	2	70	F	2	2	0	2	2000	7	23	2	3	1.5	6	0	0	10	0						6	160	1	1	1
GY007	2	2	0	56	M	2	2	2	0	1200	4	25	3	2	0.5	5	0	0	0	1	barren land-tea garden	0.5			1	7	200	1	12	1
GY008	2	2	0	54	M	2	2	2	0	1000	2	9	2	0	0	2	0	0	0.8	1	paddy field-tea garden	1			4	5	150	1	12	0
GY009	6	4	2	54	M	1	4	4	0	3000	8	22	3	3	3	5	3	9	0	1	paddy field-tea garden	2	paddy field-tea seedling	3	1	8	200	1	8	1
GY010	3	2	0	50	M	2	3	2	1	1500	5	25	2	1	0.2	6	0	0	6	1	paddy field-tea garden	1			1	6	200	1	6	1
WX001	4	4	0	66	M	2	3	3	0	2000	5	12	2	0	0	5	1	5	5	1	paddy field-tea seedling	1			1	6	130	1	3	1
WX002	4	2	0	68	M	2	2	2	0	800	5	20	2	0	0	5	0	0	0	1	paddy field-tea garden	1			1	8	120	1		1
WX003	4	2	1	50	M	2	4	2	2	1500	5	20	2	1	0.5	5	0	0	10	0						4	150	1	10	1
WX004	4	2	0	66	M	2	2	2	0	1000	4	23	2	0	0	4		0	0	0						2	80	3	0.2	1
WX005	2	2	0	84	M	1	1	1	0	600	2	20	2	0		1.2	0	0	0	0						6	120	1	3	1
WX006	3	3	0	60	M	1	3	3	0	1500	4	20	2	0	0	3.5	0	0	0	0						8	200	1	5	1
WX007	6	3	1	65	M	1	5	5	0	1500	12	20	6	0	0	10.8	0	0	5	1	paddy field-tea garden	3	barren land-tea garden	2	1、3	6	150	1	15	1
WX008	3	3	0	58	M	2	3	3	0	1500	5.5	26	4	0	0	4	0	0	1	1	paddy field-tea garden	1.5			1、2	6	120	1	16	1
WX009	6	3	2	65	M	1	4	2	2	1200	6	20	3	0	0	7	0	0	8	1	paddy field-tea garden	3			1、2	6	180	2	0.5	1
WX010	2	2	0	70	M	1	2	2	0	300	2	20	1	0	0	1.5	2	3	0.2	1						3	80	1	0.5	1
DP001	4	2	2	40	M	2	2	2	0	2000	3	20	2	0	0	2.5	0	0	3	0						3	142	1	15	1
DP002	4	2	2	36	M	3	2	2	0	1800	3	25	2	0	0	2.6	0	0	4	0						3	140	1	18	1
DP003	2	2	0	62	M	2	2	2	0	1500	8	20	3	2	1.5	6.4	0.5	2	0	1	paddy field-tea garden	1.5	paddy field-tea seedling	0.5	1	2	120	1	12	1
DP004	2	2	0	68	M	2	2	2	0	1000	2.5	23	2	1	0.6	2.5	0	0	2	0						3	120	1	12	2
DP005	2	1	0	51	F	2	2	1	1	600	3	20	2	0	0	2.4	0	0	4	0						2	80	1	8	1
DP006	6	4	2	53	M	2	4	2	2	2800	9	32	3	4	2	7	0	0	8	0						6	180	1	15	1
DP007	3	2	0	55	M	2	3	2	1	1500	5	40	2	2	0.5	5	0.5	2	5	1	paddy field-tea seedling	0.5			1	5	180	1	15	1
DP008	6	4	1	45	M	2	3	2	1	2500	6	35	2	2	1	5	0	0	6	1	barren land-tea garden	1			1	3	130	1	12	1
DP009	3	2	1	50	M	1	2	2	0	1500	3	40	1.5	0	0	3	0	0	0.3	1	paddy field-tea seedling				1	3	128	1	12	0
DP010	4	2	0	60	F	1	4	2	2	1200	8	32	3	0	0	5	0	0	0	0						5	150	2	18	1
BL001	5	4		55	M	2	3	2	1	2500	5	25	2	1	0.5	4	0	0	0	1	paddy field-tea garden	1			1、3	2	80	2	4	1
BL002	3	2	0	75	M	2	3	2	1	1600	5	25	2	0	0	3.5	0	0	4	1	paddy field-tea garden	2			1、3	2	110	1	8	1
BL003	2	2	0	56	M	2	2	2	0	1600	6	26	2	2	1	4.8	0	0	0	1	paddy field-tea garden	2			1、4	2	100	1	10	1
BL004	4	4	0	66	M	2	4	2	0	3000	2	25	2	0	0	1.5	1.5	6	0	1	paddy field-tea garden	1.5			1、3	2	100	1	10	1
BL005	2	2	0	72	M	2	2	2	0	1500	2	25	2	1	0.7	1	1.5	5	0	1	paddy field-tea garden	1.5			1	2	120	1	11	1
BL006	5	4	1	50	M	3	4	4	0	3600	50	25	15	3	2	38	0	0	0	1	barren land-tea garden	5			1	4	150	1	15	1
BL007	2	2	0	63	M	1	2	2	0	1500	15	35	5	4	2.5	12	2	3	0	1	paddy field-tea seedling	2			1	7	160	2	13	1
BL008	6	2	2	60	M	2	2	2	0	5000	15	20	2	3	2	12	0	0	8	0						3	115	1	12	1
BL009	3	3	1	43	M	2	2	2	0	3500	15	45	3	13	6	9	0	0	0	0						4	130	1	12	1
BL010	3	2	0	55	M	2	2	2	0	1500	12	35	2	2	2	8	0	0	0	0						4	120	1	8	1
